# Supplementary material for: Comparison of the Pathogenicity in Mice of A(H1N1)pdm09 Viruses Isolated between 2009 and 2015 in Japan
Source: Viruses. 2020 Jan 29;12(2):155. doi: 10.3390/v12020155 (PMC7077310; doi:10.3390/v12020155)
Supplement: Supplementary file 1 [file viruses-12-00155-s001.zip]

Archive with 9 entries (6 files):
- Mitake_Viruses_Sup/
- Mitake_Viruses_Sup/Mitake_Viruses_rev_Sup Fig S1.pptx
- __MACOSX/
- __MACOSX/Mitake_Viruses_Sup/
- __MACOSX/Mitake_Viruses_Sup/._Mitake_Viruses_rev_Sup Fig S1.pptx
- Mitake_Viruses_Sup/Mitake_Viruses_rev_Sup Table S3.xlsx
- __MACOSX/Mitake_Viruses_Sup/._Mitake_Viruses_rev_Sup Table S3.xlsx
- Mitake_Viruses_Sup/Mitake_Viruses_rev_Sup Info.docx
- __MACOSX/Mitake_Viruses_Sup/._Mitake_Viruses_rev_Sup Info.docx
