# Supplementary material for: Comparison of the Pathogenicity in Mice of A(H1N1)pdm09 Viruses Isolated between 2009 and 2015 in Japan
Source: Viruses. 2020 Jan 29;12(2):155. doi: 10.3390/v12020155 (PMC7077310; doi:10.3390/v12020155)
Supplement: Supplementary file 1 [file viruses-12-00155-s001.zip › Mitake_Viruses_Sup/Mitake_Viruses_rev_Sup Table S3.xlsx]

## Sheet: PB2
Supplementary Table S3A. Frequency of amino acid substitutions at the respective positions of PB2.*
Season	Amino acid position	Amino acid residues
		A	C	D	E	F	G	H	I	K	L	M	N	P	Q	R	S	T	V	Y	W
2009	54									0.682594						99.3174
2009-2010	54									1.64384						98.3562
2010-2011	54									1.49254						98.5075
2011-2012	54									5						95
2012-2013	54									78.7234						21.2766
2013-2014	54									100
2014-2015	54									100
2015-2016	54									99.0964						0.903614
2009	65			99.3174									0.341297							0.341297
2009-2010	65			98.3562	0.547945		0.547945						0.547945
2010-2011	65			100
2011-2012	65			100
2012-2013	65			95.8333			2.08333						2.08333
2013-2014	65			100
2014-2015	65			100
2015-2016	65			99.0964			0.60241						0.301205
2009	66								0.341297			99.3174						0.341297
2009-2010	66											100
2010-2011	66											100
2011-2012	66								5			95
2012-2013	66								77.0833			22.9167
2013-2014	66								96.5517										3.44828
2014-2015	66								100
2015-2016	66								99.0964									0.903614
2009	184	99.3289																0.671141
2009-2010	184	98.3651																1.08992	0.544959
2010-2011	184	99.2537																0.746269
2011-2012	184	100
2012-2013	184	100
2013-2014	184	94.8276																3.44828	1.72414
2014-2015	184	26.3158																73.6842
2015-2016	184	92.4471																6.94864	0.60423
2009	195			98.9933			0.33557						0.671141
2009-2010	195			98.9101									0.544959							0.544959
2010-2011	195			94.8148									5.18519
2011-2012	195			89.4737									10.5263
2012-2013	195			16									84
2013-2014	195												100
2014-2015	195												100
2015-2016	195			0.301205									99.6988
2009	293									0.334448						99.6656
2009-2010	293						0.27248									99.7275
2010-2011	293									6.66667						93.3333
2011-2012	293									5.26316						94.7368
2012-2013	293									80						20
2013-2014	293									98.2759			1.72414
2014-2015	293									100
2015-2016	293									99.0964						0.301205		0.60241
2009	299															100
2009-2010	299									0.27248						99.7275
2010-2011	299									27.4074						72.5926
2011-2012	299															100
2012-2013	299									14						86
2013-2014	299									1.72414						98.2759
2014-2015	299															100
2015-2016	299									89.4578						10.5422
2009	344											2.0202							97.9798
2009-2010	344										0.27248	2.45232							97.2752
2010-2011	344											77.6119							22.3881
2011-2012	344											89.4737							10.5263
2012-2013	344								2			96							2
2013-2014	344										3.44828	96.5517
2014-2015	344											100
2015-2016	344								0.60241			99.3976
2009	354								100
2009-2010	354								99.1826		0.27248	0.27248							0.27248
2010-2011	354								23.1343		76.8657
2011-2012	354								10.5263		89.4737
2012-2013	354								4		96
2013-2014	354										100
2014-2015	354										100
2015-2016	354										100
2009	453																100
2009-2010	453					0.544959								0.544959			98.9101
2010-2011	453													0.740741			99.2593
2011-2012	453	5.26316															94.7368
2012-2013	453																100
2013-2014	453																100
2014-2015	453													26.3158			73.6842
2015-2016	453								0.301205				0.301205	2.10843			8.73494	88.5542
2009	472				100
2009-2010	472				100
2010-2011	472				100
2011-2012	472				100
2012-2013	472				100
2013-2014	472				100
2014-2015	472				100
2015-2016	472				100
2009	478								99										1
2009-2010	478								99.7275	0.27248
2010-2011	478								100
2011-2012	478								100
2012-2013	478								100
2013-2014	478								100
2014-2015	478								100
2015-2016	478								99.6988										0.301205
2009	524								0.334448									99.6656
2009-2010	524								0.27248				0.27248					99.455
2010-2011	524												0.740741					99.2593
2011-2012	524												5.26316					94.7368
2012-2013	524																	100
2013-2014	524												8.62069					91.3793
2014-2015	524																	100
2015-2016	524	0.60241							0.60241				0.60241					98.1928
2009	590						0.328947						0.328947			0.328947	99.0132
2009-2010	590												1.3624				98.6376
2010-2011	590																100
2011-2012	590																100
2012-2013	590																100
2013-2014	590												3.44828				96.5517
2014-2015	590																100
2015-2016	590						0.906344						0.60423				98.4894
2009	731								0.338983										99.661
2009-2010	731								0.815217										99.1848
2010-2011	731								5.7554										94.2446
2011-2012	731								10										90
2012-2013	731								80.8511										19.1489
2013-2014	731								100
2014-2015	731								100
2015-2016	731								97.8916										2.10843
* Human H1N1 protein sequences were downloaded from the Influenza Research Database (www.fludb.org), on October 12th, 2019. Using IRD search filter options, we searched for human H1N1 protein sequences that were similar to pdmH1N1 2009, excluded laboratory strains, removed duplicated sequences, considered sequences from all geographic locations, and considered only isolates from the 2009 (from Ap…

## Sheet: PB1
Supplementary Table S3B. Frequency of amino acid substitutions at the respective positions of PB1.*
Season	Amino acid position	Amino acid residues
		A	C	D	E	F	G	H	I	K	L	M	N	P	Q	R	S	T	V	Y	W
2009	113	0.833333				0.833333					0.416667								97.9167
2009-2010	113	0.649351							0.974026										98.3766
2010-2011	113	6.0241																	93.9759
2011-2012	113	18.75																	81.25
2012-2013	113					2.32558			2.32558										95.3488
2013-2014	113								40.678										59.322
2014-2015	113								5.55556										94.4444
2015-2016	113	1.1583																	98.8417
2009	154			1.25			98.75
2009-2010	154				0.324675		99.3506										0.324675
2010-2011	154			11.4458			88.5542
2011-2012	154			6.25			93.75
2012-2013	154			86.3636			13.6364
2013-2014	154			98.3051			1.69492
2014-2015	154			94.4444									5.55556
2015-2016	154			100
2009	175												100
2009-2010	175												100
2010-2011	175												100
2011-2012	175												100
2012-2013	175												100
2013-2014	175												100
2014-2015	175			33.3333									66.6667
2015-2016	175			2.7027									97.2973
2009	184							100
2009-2010	184							100
2010-2011	184							100
2011-2012	184							100
2012-2013	184							100
2013-2014	184							100
2014-2015	184							100
2015-2016	184							100
2009	211															100
2009-2010	211									0.324675						99.6753
2010-2011	211									16.3636						83.6364
2011-2012	211									6.25						93.75
2012-2013	211															100
2013-2014	211															100
2014-2015	211									38.8889						61.1111
2015-2016	211									2.3166						97.6834
2009	253			0.41841				0.41841												99.1632
2009-2010	253																			100
2010-2011	253																			100
2011-2012	253																			100
2012-2013	253																			100
2013-2014	253																			100
2014-2015	253																			100
2015-2016	253																			100
2009	392								100
2009-2010	392								99.3506			0.324675							0.324675
2010-2011	392								98.1928		1.20482								0.60241
2011-2012	392								100
2012-2013	392								100
2013-2014	392								100
2014-2015	392								100
2015-2016	392								100
2009	397								99.5833			0.416667
2009-2010	397								99.3506			0.649351
2010-2011	397								86.0606		0.606061	13.3333
2011-2012	397								56.25			43.75
2012-2013	397								11.6279			88.3721
2013-2014	397											100
2014-2015	397								5.55556			94.4444
2015-2016	397								0.389105			99.2218				0.389105
2009	435								94.1667			0.833333						0.416667	4.58333
2009-2010	435								91.2052									0.977199	7.81759
2010-2011	435								73.494									19.2771	7.22892
2011-2012	435								31.25									68.75
2012-2013	435								2.27273									97.7273
2013-2014	435								1.69492									98.3051
2014-2015	435																	100
2015-2016	435																	100
2009	456							99.5833												0.416667
2009-2010	456							99.3506					0.324675							0.324675
2010-2011	456							100
2011-2012	456							100
2012-2013	456							88.6364												11.3636
2013-2014	456							100
2014-2015	456							100
2015-2016	456							100
2009	646											100
2009-2010	646											100
2010-2011	646											100
2011-2012	646											100
2012-2013	646											100
2013-2014	646								27.1186			72.8814
2014-2015	646											100
2015-2016	646											99.6154							0.384615
2009	753					0.431034					99.569
2009-2010	753					0.323625			0.323625		99.3528
2010-2011	753					1.21951					98.7805
2011-2012	753										100
2012-2013	753					2.43902			4.87805		92.6829
2013-2014	753					1.69492					98.3051
2014-2015	753										100
2015-2016	753										100
* Human H1N1 protein sequences were downloaded from the Influenza Research Database (www.fludb.org), on October 12th, 2019. Using IRD search filter options, we searched for human H1N1 protein sequences that were similar to pdmH1N1 2009, excluded laboratory strains, removed duplicated sequences, considered sequences from all geographic locations, and considered only isolates from the 2009 (from Ap…

## Sheet: PA
Supplementary Table S3C. Frequency of amino acid substitutions at the respective positions of PA.*
Season	Amino acid position	Amino acid residues
		A	C	D	E	F	G	H	I	K	L	M	N	P	Q	R	S	T	V	Y	W
2009	32								0.4									99.6
2009-2010	32																	100
2010-2011	32																	100
2011-2012	32																	100
2012-2013	32																	100
2013-2014	32																	100
2014-2015	32																	100
2015-2016	32								0.251889								0.251889	99.4962
2009	100								0.398406										99.6016
2009-2010	100								1.74419										98.2558
2010-2011	100										0.757576								99.2424
2011-2012	100																		100
2012-2013	100								10.4167										89.5833
2013-2014	100								96.2025			1.26582						1.26582	1.26582
2014-2015	100								100
2015-2016	100								93.9547			0.503778						0.503778	5.03778
2009	151								0.398406									99.6016
2009-2010	151								0.58309				0.291545					99.1254
2010-2011	151																	100
2011-2012	151																	100
2012-2013	151																	100
2013-2014	151								1.26582									98.7342
2014-2015	151																	100
2015-2016	151								0.251889									99.7481
2009	161							0.398406												99.6016
2009-2010	161																			100
2010-2011	161																			100
2011-2012	161																			100
2012-2013	161					16														84
2013-2014	161																			100
2014-2015	161																			100
2015-2016	161							0.503778												99.4962
2009	184																100
2009-2010	184						0.291545						0.291545				99.4169
2010-2011	184												0.746269				99.2537
2011-2012	184																100
2012-2013	184																100
2013-2014	184																100
2014-2015	184																100
2015-2016	184																100
2009	224													2.78884			97.2112
2009-2010	224																100
2010-2011	224													0.757576			99.2424
2011-2012	224																100
2012-2013	224													4			96
2013-2014	224																100
2014-2015	224																100
2015-2016	224																100
2009	241		100
2009-2010	241		99.7085														0.291545
2010-2011	241		100
2011-2012	241		96.1538																	3.84615
2012-2013	241		98																	2
2013-2014	241		100
2014-2015	241		100
2015-2016	241		99.7481																	0.251889
2009	252				99.6016					0.398406
2009-2010	252				98.8338		0.291545			0.874636
2010-2011	252				99.2424					0.757576
2011-2012	252				100
2012-2013	252				84				4										12
2013-2014	252				98.7342					1.26582
2014-2015	252				100
2015-2016	252				99.4962		0.251889			0.251889
2009	266		0.398406					2.39044								97.2112
2009-2010	266							0.291545								99.4169	0.291545
2010-2011	266															100
2011-2012	266															100
2012-2013	266							2								98
2013-2014	266							31.6456							1.26582	67.0886
2014-2015	266															100
2015-2016	266		0.505051					1.0101			0.252525					98.2323
2009	272			100
2009-2010	272			99.7085			0.291545
2010-2011	272			100
2011-2012	272			100
2012-2013	272			100
2013-2014	272			100
2014-2015	272			100
2015-2016	272			98.9924	0.251889		0.755668
2009	319			0.398406	99.6016
2009-2010	319			0.291545	99.7085
2010-2011	319				100
2011-2012	319				100
2012-2013	319				100
2013-2014	319				100
2014-2015	319				100
2015-2016	319				100
2009	321												100
2009-2010	321							0.58309		0.291545			98.5423				0.291545	0.291545
2010-2011	321									74.0458			25.9542
2011-2012	321									80.7692			19.2308
2012-2013	321									98			2
2013-2014	321									100
2014-2015	321									100
2015-2016	321									100
2009	330								99.2032										0.796813
2009-2010	330								99.7085										0.291545
2010-2011	330								67.9389										32.0611
2011-2012	330								92.3077										7.69231
2012-2013	330								82										18
2013-2014	330								2.53165										97.4684
2014-2015	330								4.54545										95.4545
2015-2016	330	0.251889							1.25945										98.4887
2009	343	99.2032																	0.796813
2009-2010	343	99.1254															0.291545	0.58309
2010-2011	343	85.6061							0.757576									13.6364
2011-2012	343	26.9231																73.0769
2012-2013	343	18																82
2013-2014	343	100
2014-2015	343	95.4545																4.54545
2015-2016	343	98.7342			0.253165												0.253165	0.759494
2009	361									100
2009-2010	361									98.8338						1.16618
2010-2011	361									100
2011-2012	361									100
2012-2013	361									92						8
2013-2014	361									3.79747						96.2025
2014-2015	361									13.6364						86.3636
2015-2016	361									90.1763						9.82368
2009	362									0.396825						99.6032
2009-2010	362						0.291545			1.74927						97.9592
2010-2011	362									0.757576						99.2424
2011-2012	362									3.84615						96.1538
2012-2013	362									8						92
2013-2014	362									98.7342						1.26582
2014-2015	362									100
2015-2016	362				0.251889					99.4962						0.251889
2009	379	0.793651							1.19048										98.0159
2009-2010	379										0.291545								99.7085
2010-2011	379								0.757576										99.2424
2011-2012	379																		100
2012-2013	379																		100
2013-2014	379								2.53165										97.4684
2014-2015	379																		100
2015-2016	379										0.252525	1.51515							98.2323
2009	382			99.6032	0.396825
2009-2010	382			99.4169	0.58309
2010-2011	382			97.7273	2.27273
2011-2012	382			100
2012-2013	382			98	2
2013-2014	382			100
2014-2015	382			100
2015-2016	382			100
2009	464		0.395257																	99.6047
2009-2010	464																			100
2010-2011	464							0.757576												99.2424
2011-2012	464																			100
2012-2013	464																			100
2013-2014	464																			100
2014-2015	464																			100
2015-2016	464																			100
2009	531									0.396825						99.6032
2009-2010	531									0.291545						99.7085
2010-2011	531															100
2011-2012	531															100
2012-2013	531															100
2013-2014	531									1.26582						97.4684		1.26582
2014-2015	531															100
2015-2016	531									0.755668						99.2443
2009	538				99.2063		0.396825			0.396825
2009-2010	538				97.6676		1.16618			1.16618
2010-2011	538				97.7273		2.27273
2011-2012	538				88.4615		11.5385
2012-2013	538				98		2
2013-2014	538				91.1392		8.86076
2014-2015	538				100
2015-2016	538			5.03778	93.9547		0.755668			0.251889
2009	552	0.396825																99.6032
2009-2010	552	0.291545																99.7085
2010-2011	552																	100
2011-2012	552																	100
2012-2013	552																	100
2013-2014	552																	100
2014-2015	552																	100
2015-2016	552	0.503778																99.4962
2009	649								0.398406		99.2032			0.398406
2009-2010	649										100
2010-2011	649										100
2011-2012	649										100
2012-2013	649								2.08333		97.9167
2013-2014	649										100
2014-2015	649								40.9091		59.0909
2015-2016	649								1.76768		98.2323
* Human H1N1 protein sequences were downloaded from the Influenza Research Database (www.fludb.org), on October 12th, 2019. Using IRD search filter options, we searched for human H1N1 protein sequences that were similar to pdmH1N1 2009, excluded laboratory strains, removed duplicated sequences, considered sequences from all geographic locations, and considered only isolates from the 2009 (from Ap…

## Sheet: HA
Supplementary Table S3D. Frequency of amino acid substitutions at the respective positions of HA.*
Season	Amino acid position	Amino acid residues
		A	C	D	E	F	G	H	I	K	L	M	N	P	Q	R	S	T	V	Y	W
2009	83					0.348837								1.86047			97.3256	0.348837		0.116279
2009-2010			0.0722022			0.144404								0.722022			98.917			0.144404
2010-2011						0.443787								0.295858			99.2604
2011-2012						0.526316											98.9474			0.526316
2012-2013														2.32558			97.6744
2013-2014						0.215983											99.568			0.215983
2014-2015														1.42857			98.5714
2015-2016														0.340716			99.4889			0.170358
2009	84								0.347625				0.347625			0.115875	98.9571	0.23175
2009-2010							0.216606		0.144404				1.87726				97.6895	0.0722022
2010-2011									1.77515				0.591716				97.6331
2011-2012							6.84211		0.526316				5.26316				87.3684
2012-2013				0.387597			8.52713						0.775194				90.3101
2013-2014							0.215983						1.2959				98.4881
2014-2015													7.14286			1.42857	91.4286
2015-2016													92.6746				7.32538
2009	97			98.7457				0.22805					1.02623
2009-2010				92.7909									7.06638						0.0713776	0.0713776
2010-2011				49.9261				0.14771		0.295421			49.6307
2011-2012				85.2632									14.7368
2012-2013				14.7287				0.387597					84.8837
2013-2014				0.431965									99.568
2014-2015				1.42857									98.5714
2015-2016													100
2009	143						0.554324						0.110865				99.3348
2009-2010							0.277585						0.485774				99.2366
2010-2011							14.4105										85.5895
2011-2012							84.2105										15.7895
2012-2013							14.3411										85.6589
2013-2014							1.72786										98.2721
2014-2015																	100
2015-2016							0.338983										99.661
2009	162								0.110865				0.332594			0.221729	99.3348
2009-2010									0.0693963				1.8043			0.277585	97.8487
2010-2011													6.92194				93.0781
2011-2012													2.63158				97.3684
2012-2013																0.775194	99.2248
2013-2014									0.215983				0.431965			3.45572	95.8963
2014-2015																	100
2015-2016													90.3226				9.67742
2009	163				0.110865					99.8891
2009-2010					0.138889				0.208333	99.0278			0.416667			0.208333
2010-2011					0.148148				0.148148	98.2222			0.296296		0.148148	0.444444		0.592593
2011-2012									0.526316	98.9474			0.526316
2012-2013					1.55039				11.2403	79.0698			1.93798		5.81395			0.387597
2013-2014										0.647948					99.1361	0.215983
2014-2015										1.42857					98.5714
2015-2016										0.338983					99.4915	0.169492
2009	183													0.558659			99.4413
2009-2010														0.554785			99.3759			0.0693481
2010-2011														10.1744			89.8256
2011-2012														1.64835			98.3516
2012-2013						0.390625								1.95312			97.6562
2013-2014														1.73536			98.2646
2014-2015														1.49254			98.5075
2015-2016														1.18846			98.8115
2009	185								0.111359				0.890869			0.111359	98.8864
2009-2010									0.34626				0.692521				98.892	0.0692521
2010-2011									0.436047				0.145349				36.3372	63.0814
2011-2012																	8.94737	91.0526
2012-2013														1.55039			3.10078	95.3488
2013-2014									0.431965								0.215983	99.1361	0.215983
2014-2015																	1.42857	98.5714
2015-2016		0.169492							0.508475									99.322
2009	188										0.111235				99.8888
2009-2010															99.9308	0.0692042
2010-2011															100
2011-2012															100
2012-2013															100
2013-2014															100
2014-2015															100
2015-2016															100
2009	197	97.7753															0.444939	1.77976
2009-2010		94.1176															1.31488	4.56747
2010-2011		77.147																22.853
2011-2012		17.9894																82.0106
2012-2013		84.8249																15.1751
2013-2014		99.568																0.431965
2014-2015		100
2015-2016		100
2009	203	0.111359															34.8552	65.0334
2009-2010											0.0693001						4.0194	95.9113
2010-2011																	0.436047	99.564
2011-2012																	0.526316	99.4737
2012-2013		0.387597															1.93798	97.6744
2013-2014																		100
2014-2015																	1.42857	98.5714
2015-2016																		100
2009	209				0.111235					99.7775			0.111235
2009-2010										99.7921			0.0693001					0.1386
2010-2011					0.728863					99.2711
2011-2012										98.9418		0.529101	0.529101
2012-2013					0.775194					97.2868			1.93798
2013-2014					0.215983					99.568						0.215983
2014-2015										100
2015-2016										99.8305		0.169492
2009	216								99.5551									0.444939
2009-2010									99.7921									0.1386	0.0693001
2010-2011									84.9057	0.145138		0.145138						0.580552	14.2235
2011-2012									76.3158			1.05263						14.2105	8.42105
2012-2013									99.2248									0.775194
2013-2014									99.568			0.215983							0.215983
2014-2015									100
2015-2016		0.169779							10.017	0.169779				0.169779				89.4737
2009	220											0.111359							99.8886
2009-2010																			100
2010-2011												0.145138							99.8549
2011-2012											0.526316								99.4737
2012-2013																			100
2013-2014					0.215983														99.784
2014-2015																			100
2015-2016											0.169779								99.8302
2009	224				99.777		0.111483												0.111483
2009-2010					100
2010-2011					99.8547		0.145349
2011-2012					100
2012-2013					100
2013-2014					100
2014-2015					100
2015-2016					100
2009	234								0.335196										99.6648
2009-2010									0.484429		0.207612								99.308
2010-2011									0.724638										99.2754
2011-2012									1.05263										98.9474
2012-2013									72.4409										27.5591
2013-2014									0.647948		0.431965								98.9201
2014-2015																			100
2015-2016									0.680272		0.85034								98.4694
2009	256	99.4292															0.114155	0.456621
2009-2010		98.9518			0.139762												0.0698812	0.55905	0.279525
2010-2011		98.8389																1.1611
2011-2012		100
2012-2013		93.7008																6.29921
2013-2014		0.647948							0.215983									99.1361
2014-2015		1.42857																98.5714
2015-2016									0.169492	0.169492								99.661
2009	261	98.6286		0.457143													0.228571	0.571429	0.114286
2009-2010		98.6723		0.55905			0.0698812							0.0698812			0.139762	0.489168
2010-2011		99.8551																0.144928
2011-2012		99.4737																0.526316
2012-2013		99.6063																0.393701
2013-2014		98.9177		0.21645														0.649351	0.21645
2014-2015		100
2015-2016		97.2881		0.508475													1.18644	0.338983	0.677966
2009	272	0.457666							0.114416										99.4279
2009-2010		1.54603				0.0702741			0.421644										97.9621
2010-2011		0.580552							3.77358										95.6459
2011-2012		2.10526							1.05263										96.8421
2012-2013		0.393701							0.393701										99.2126
2013-2014		0.863931				0.215983			0.215983										98.7041
2014-2015									1.42857										98.5714
2015-2016		0.17094				0.17094			0.34188										99.3162
2009	277																	100
2009-2010		0.281492																99.7185
2010-2011		0.145773																99.8542
2011-2012																		100
2012-2013		0.787402																99.2126
2013-2014																		100
2014-2015																		100
2015-2016		0.170358																99.8296
2009	283				0.457666					99.4279						0.114416
2009-2010					2.3338					96.7468			0.848656			0.0707214
2010-2011					0.146199					99.1228			0.730994
2011-2012										100
2012-2013				0.393701	74.4094					25.1969
2013-2014				0.21645	99.3506					0.4329
2014-2015					97.1429					2.85714
2015-2016				0.170648	99.3174					0.511945
2009	321					0.117509			4.11281										95.7697
2009-2010									7.34012										92.6599
2010-2011									1.07362										98.9264
2011-2012									1.0582										98.9418
2012-2013		0.393701							3.14961										96.4567
2013-2014						0.221239			15.9292										83.8496
2014-2015									1.85185										98.1481
2015-2016									1.79641										98.2036
2009	374				96.2914		0.13245			3.57616
2009-2010					65.0039		1.55885			32.1902						0.155885			1.09119
2010-2011					13.3218		1.7301			84.7751		0.17301
2011-2012					1.07527					98.9247
2012-2013					1.71674					97.8541						0.429185
2013-2014										99.7531						0.246914
2014-2015					1.85185					96.2963					1.85185
2015-2016										99.5851					0.207469	0.207469
2009	403									0.134228						99.8658
2009-2010										0.184672						99.8153
2010-2011																99.8192	0.180832
2011-2012																100
2012-2013																100
2013-2014																100
2014-2015																100
2015-2016																100
2009	444									0.554785			99.3065				0.138696
2009-2010										1.48423			98.423				0.0927644
2010-2011										0.180505			99.8195
2011-2012													99.3902					0.609756
2012-2013				0.429185									98.7124				0.858369
2013-2014				0.246914						0.493827			99.2593
2014-2015													100
2015-2016													100
2009	451						0.138696						1.66436				98.1969
2009-2010									0.0928505				1.76416			0.0928505	98.0501
2010-2011													65.3358				34.4828	0.181488
2011-2012													87.1951				10.3659	2.43902
2012-2013										0.431034			96.9828				2.58621
2013-2014													99.2593				0.246914	0.493827
2014-2015													98.1132				1.88679
2015-2016													98.9648				0.207039	0.828157
2009	499				99.3026					0.69735
2009-2010					98.0374					1.96262
2010-2011					93.6364					6.36364
2011-2012					92.0732					7.92683
2012-2013					16.7382					83.2618
2013-2014					0.990099					99.0099
2014-2015					1.88679					98.1132
2015-2016					0.207469					99.7925
2009	520								0.13986										99.8601
2009-2010		4.16272																	95.8373
2010-2011		0.382409																	99.6176
2011-2012		71.9512																	28.0488
2012-2013		14.6552																	85.3448
2013-2014		3.00752							0.250627										96.7419
2014-2015		1.88679																	98.1132
2015-2016									0.207469										99.7925
* Human H1N1 protein sequences were downloaded from the Influenza Research Database (www.fludb.org), on October 12th, 2019. Using IRD search filter options, we searched for human H1N1 protein sequences that were similar to pdmH1N1 2009, excluded laboratory strains, removed duplicated sequences, considered sequences from all geographic locations, and considered only isolates from the 2009 (from Ap…

## Sheet: NA
Supplementary Table S3E. Frequency of amino acid substitutions at the respective positions of NA.*
Season	Amino acid position	Amino acid residues
		A	C	D	E	F	G	H	I	K	L	M	N	P	Q	R	S	T	V	Y	W
2009	5							0.337838		0.337838					98.9865	0.337838
2009-2010	5									0.233645				0.233645	99.5327
2010-2011	5														100
2011-2012	5														98.9899	1.0101
2012-2013	5														98.6667	1.33333
2013-2014	5														100
2014-2015	5														100
2015-2016	5									0.235294					99.7647
2009	13																		100
2009-2010	13	0.45977							1.37931										98.1609
2010-2011	13	0.294985							1.17994										98.5251
2011-2012	13								1.0101										98.9899
2012-2013	13					0.662252			1.3245										98.0132
2013-2014	13	0.444444							1.33333										98.2222
2014-2015	13								11.1111										88.8889
2015-2016	13								94.1452			0.234192							5.62061
2009	34								99.6885										0.311526
2009-2010	34								99.4264										0.573614
2010-2011	34								100
2011-2012	34								100
2012-2013	34								94.7368										5.26316
2013-2014	34								7.92952										92.0705
2014-2015	34																		100
2015-2016	34								5.45852		0.436681								94.1048
2009	40					0.307692					99.6923
2009-2010	40					0.575816		0.191939	0.191939		99.0403
2010-2011	40								0.516796		99.4832
2011-2012	40										100
2012-2013	40										86.9281								13.0719
2013-2014	40								26.4317		69.163								4.40529
2014-2015	40								100
2015-2016	40								99.345		0.218341							0.436681
2009	44			0.615385					0.307692				98.7692				0.307692
2009-2010	44			0.190476						0.190476			99.2381				0.380952
2010-2011	44												80.6701				19.3299
2011-2012	44						1.0101						15.1515				83.8384
2012-2013	44												8.44156				91.5584
2013-2014	44						0.440529						1.32159				98.2379
2014-2015	44																100
2015-2016	44												2.85088				97.1491
2009	76	99.5192		0.240385														0.240385
2009-2010	76	98.7179																0.732601	0.549451
2010-2011	76	98.7437															1.25628
2011-2012	76	100
2012-2013	76	96.1039																	3.8961
2013-2014	76	99.5595															0.440529
2014-2015	76	97.2222																	2.77778
2015-2016	76	98.9035																0.438596	0.657895
2009	82													0.961538			99.0385
2009-2010	82													5.31136			94.6886
2010-2011	82													3.25			96.5			0.25
2011-2012	82													1.0101			98.9899
2012-2013	82													1.94805			98.0519
2013-2014	82													46.2555			53.304	0.440529
2014-2015	82																100
2015-2016	82					0.219298								0.657895			99.1228
2009	106								71.1944										28.8056
2009-2010	106								95.8781										4.12186
2010-2011	106								98.7562										1.24378
2011-2012	106								92.9293										7.07071
2012-2013	106	0.645161							10.3226										89.0323
2013-2014	106								0.881057										99.1189
2014-2015	106																		100
2015-2016	106	0.218818																	99.7812
2009	117								100
2009-2010	117								99.6416			0.358423
2010-2011	117								99.2519		0.249377	0.498753
2011-2012	117								98.9899	1.0101
2012-2013	117								100
2013-2014	117								99.1189			0.881057
2014-2015	117								43.2432			56.7568
2015-2016	117								92.9978			7.00219
2009	155					0.224719		0.224719												99.5506
2009-2010	155		0.179211			0.179211		1.43369												98.2079
2010-2011	155					0.247525		0.49505												99.2574
2011-2012	155																			100
2012-2013	155					0.645161														99.3548
2013-2014	155																			100
2014-2015	155																			100
2015-2016	155																			100
2009	166																		100
2009-2010	166								0.357782										99.6422
2010-2011	166								0.742574										99.2574
2011-2012	166																		100
2012-2013	166																		100
2013-2014	166								0.881057										99.1189
2014-2015	166																		100
2015-2016	166								0.875274										99.1247
2009	200									0.214133			99.5717				0.214133
2009-2010	200			0.352734				0.176367		0.176367			99.1182							0.176367
2010-2011	200												100
2011-2012	200												93.9394				6.06061
2012-2013	200												14.8387				85.1613
2013-2014	200												3.52423				96.4758
2014-2015	200																100
2015-2016	200								0.218818								99.7812
2009	222												99.591				0.408998
2009-2010	222									0.175439			99.6491							0.175439
2010-2011	222			0.49505						0.49505			98.5149				0.49505
2011-2012	222			4.0404									95.9596
2012-2013	222			5.80645									94.1935
2013-2014	222			4.84581						0.440529			94.7137
2014-2015	222												100
2015-2016	222							0.218341		0.218341			99.5633
2009	241								0.402414		0.201207								99.3964
2009-2010	241								0.704225		0.176056								99.1197
2010-2011	241								69										31
2011-2012	241								98.9899										1.0101
2012-2013	241								98.7097										1.29032
2013-2014	241								99.1189			0.440529							0.440529
2014-2015	241								100
2015-2016	241								100
2009	248			74.0519									25.9481
2009-2010	248			99.1197			0.176056						0.704225
2010-2011	248			99.0074			0.248139	0.248139					0.496278
2011-2012	248			98.9899									1.0101
2012-2013	248			99.3548									0.645161
2013-2014	248			97.7974									2.20264
2014-2015	248			97.2973									2.7027
2015-2016	248			99.3435			0.437637						0.218818
2009	264								0.197628										99.8024
2009-2010	264	0.17301							0.519031										99.308
2010-2011	264	0.246914							5.18519										94.5679
2011-2012	264																		100
2012-2013	264								2.58065										97.4194
2013-2014	264								0.440529										99.5595
2014-2015	264								40.5405										59.4595
2015-2016	264								91.7031									0.655022	7.64192
2009	270			0.790514					0.197628				98.8142					0.197628
2009-2010	270			0.172712									99.6546				0.172712
2010-2011	270								0.246914	0.493827			99.2593
2011-2012	270												100
2012-2013	270												100
2013-2014	270									0.440529			99.5595
2014-2015	270									40.5405			59.4595
2015-2016	270			0.218341						92.7948			6.76856			0.218341
2009	275							98.2213												1.77866
2009-2010	275							91.1458												8.85417
2010-2011	275							96.7662												3.23383
2011-2012	275							88.7755												11.2245
2012-2013	275							98.0645												1.93548
2013-2014	275							96.0177												3.9823
2014-2015	275							97.2973												2.7027
2015-2016	275							96.4912												3.50877
2009	314								99.5976			0.201207							0.201207
2009-2010	314								98.9399			0.883392						0.176678
2010-2011	314								99.0148			0.738916							0.246305
2011-2012	314								98.9899									1.0101
2012-2013	314								99.3548	0.645161
2013-2014	314								100
2014-2015	314								86.4865			10.8108							2.7027
2015-2016	314								5.92105		3.07018	91.0088
2009	321								99.5984										0.401606
2009-2010	321								99.8224										0.17762
2010-2011	321								99.7537										0.246305
2011-2012	321								100
2012-2013	321								86.4516										13.5484
2013-2014	321								7.07965										92.9204
2014-2015	321																		100
2015-2016	321								1.96507										98.0349
2009	365								99.3763			0.2079						0.4158
2009-2010	365								99.4152				0.194932					0.389864
2010-2011	365								99.2611									0.738916
2011-2012	365								100
2012-2013	365								99.3548									0.645161
2013-2014	365								99.5595										0.440529
2014-2015	365								54.0541									45.9459
2015-2016	365								98.0349									1.74672	0.218341
2009	369												99.3776				0.207469	0.414938
2009-2010	369									0.976562			96.6797				2.14844	0.195312
2010-2011	369									68.7345			31.0174			0.248139
2011-2012	369									98.9899			1.0101
2012-2013	369									97.4194			2.58065
2013-2014	369									99.5595			0.440529
2014-2015	369									100
2015-2016	369									99.7817						0.218341
2009	386			1.06157				0.212314		0.212314			98.3015				0.212314
2009-2010	386			0.792079					0.19802	3.16832			94.8515				0.792079			0.19802
2010-2011	386									2.46305			96.5517				0.985222
2011-2012	386			5.10204									83.6735				5.10204			6.12245
2012-2013	386			0.645161						2.58065			93.5484				3.22581
2013-2014	386									39.3805			60.6195
2014-2015	386									100
2015-2016	386									100
2009	394								1.28755										98.7124
2009-2010	394								1.18577										98.8142
2010-2011	394								10.0985										89.9015
2011-2012	394																		100
2012-2013	394																		100
2013-2014	394								3.52423										96.4758
2014-2015	394								2.7027										97.2973
2015-2016	394	0.218341							1.0917										98.69
2009	397												99.7835				0.21645
2009-2010	397			0.197628						0.395257			99.0119				0.395257
2010-2011	397									4.93827			95.0617
2011-2012	397												100
2012-2013	397									0.645161			99.3548
2013-2014	397							0.442478		46.9027			52.6549
2014-2015	397												100
2015-2016	397									0.218341			99.345				0.436681
2009	415										100
2009-2010	415										99.6024	0.397614
2010-2011	415										96.4824	3.26633							0.251256
2011-2012	415										100
2012-2013	415										99.3548	0.645161
2013-2014	415										100
2014-2015	415										100
2015-2016	415										99.5633	0.436681
2009	432									100
2009-2010	432				0.411523					99.177						0.411523
2010-2011	432									99.7442								0.255754
2011-2012	432									100
2012-2013	432				5.16129					94.8387
2013-2014	432				92.9515		0.440529			6.60793
2014-2015	432				100
2015-2016	432				99.7812		0.218818
* Human H1N1 protein sequences were downloaded from the Influenza Research Database (www.fludb.org), on October 12th, 2019. Using IRD search filter options, we searched for human H1N1 protein sequences that were similar to pdmH1N1 2009, excluded laboratory strains, removed duplicated sequences, considered sequences from all geographic locations, and considered only isolates from the 2009 (from Ap…

## Sheet: NP
Supplementary Table S3F. Frequency of amino acid substitutions at the respective positions of NP.*
Season	Amino acid position	Amino acid residues
		A	C	D	E	F	G	H	I	K	L	M	N	P	Q	R	S	T	V	Y	W
2009	22	99.3464																0.653595
2009-2010	22	94.2308																4.80769	0.961538
2010-2011	22	100
2011-2012	22	100
2012-2013	22	100
2013-2014	22	43.3333																56.6667
2014-2015	22	85.7143																14.2857
2015-2016	22	7.82123							1.11732									91.0615
2009	100								65.1007			0.671141							34.2282
2009-2010	100								99.0385										0.961538
2010-2011	100								100
2011-2012	100								88.8889										11.1111
2012-2013	100								90			5							5
2013-2014	100								96.7742									3.22581
2014-2015	100								100
2015-2016	100								97.2067			0.558659						0.558659	1.67598
2009	105								0.666667		0.666667	98							0.666667
2009-2010	105											100
2010-2011	105											100
2011-2012	105											100
2012-2013	105											100
2013-2014	105											77.4194						22.5806
2014-2015	105											85.7143						14.2857
2015-2016	105	0.561798										7.86517						91.0112	0.561798
2009	400									98.6301						1.36986
2009-2010	400									97.0874					0.970874	1.94175
2010-2011	400									100
2011-2012	400									100
2012-2013	400									100
2013-2014	400									100
2014-2015	400									85.7143						14.2857
2015-2016	400									97.2067						2.7933
2009	425								0.684932										99.3151
2009-2010	425								0.970874										99.0291
2010-2011	425								2.22222										97.7778
2011-2012	425																		100
2012-2013	425																		100
2013-2014	425								38.7097										61.2903
2014-2015	425								85.7143										14.2857
2015-2016	425								7.82123										92.1788
2009	444																		100
2009-2010	444								1.94175										98.0583
2010-2011	444																		100
2011-2012	444																		100
2012-2013	444																		100
2013-2014	444								3.22581										96.7742
2014-2015	444								85.7143										14.2857
2015-2016	444								6.70391										93.2961
2009	498												1.43885				98.5612
2009-2010	498																100
2010-2011	498																100
2011-2012	498												11.1111				88.8889
2012-2013	498												60				40
2013-2014	498												96.6667				3.33333
2014-2015	498												100
2015-2016	498												96.6292				3.37079
* Human H1N1 protein sequences were downloaded from the Influenza Research Database (www.fludb.org), on October 12th, 2019. Using IRD search filter options, we searched for human H1N1 protein sequences that were similar to pdmH1N1 2009, excluded laboratory strains, removed duplicated sequences, considered sequences from all geographic locations, and considered only isolates from the 2009 (from Ap…

## Sheet: M1
Supplementary Table S3G. Frequency of amino acid substitutions at the respective positions of M1.*
Season	Amino acid position	Amino acid residues
		A	C	D	E	F	G	H	I	K	L	M	N	P	Q	R	S	T	V	Y	W
2009	15								98.3333			1.66667
2009-2010	15								100
2010-2011	15								97.6744										2.32558
2011-2012	15								100
2012-2013	15								95.6522									4.34783
2013-2014	15								100
2014-2015	15								100
2015-2016	15								100
2009	80																		100
2009-2010	80																		100
2010-2011	80					2.38095			80.9524										16.6667
2011-2012	80								77.2727										22.7273
2012-2013	80								91.6667										8.33333
2013-2014	80								100
2014-2015	80								66.6667										33.3333
2015-2016	80								97.2222										2.77778
2009	167	1.0101							1.0101				1.0101					96.9697
2009-2010	167																	100
2010-2011	167												2.27273					97.7273
2011-2012	167								4.7619									95.2381
2012-2013	167																	100
2013-2014	167																	100
2014-2015	167																	100
2015-2016	167	4.16667							1.38889									94.4444
2009	184																	100
2009-2010	184																	100
2010-2011	184																	100
2011-2012	184																	100
2012-2013	184								4.16667									95.8333
2013-2014	184																	100
2014-2015	184																	100
2015-2016	184																	100
2009	191														100
2009-2010	191														100
2010-2011	191														100
2011-2012	191														100
2012-2013	191							12.5							87.5
2013-2014	191							3.44828			3.44828				93.1034
2014-2015	191														100
2015-2016	191														100
2009	192											100
2009-2010	192								1.5625			98.4375
2010-2011	192											100
2011-2012	192											100
2012-2013	192											33.3333							66.6667
2013-2014	192																		100
2014-2015	192											33.3333							66.6667
2015-2016	192						1.38889					1.38889							97.2222
2009	208														100
2009-2010	208														100
2010-2011	208							2.27273							97.7273
2011-2012	208														100
2012-2013	208									4.16667					95.8333
2013-2014	208														100
2014-2015	208														100
2015-2016	208									90.1408					9.85915
2009	230									100
2009-2010	230									96.9697						3.0303
2010-2011	230									100
2011-2012	230									90.4762						9.52381
2012-2013	230									20.8333						79.1667
2013-2014	230									3.44828						96.5517
2014-2015	230									33.3333						66.6667
2015-2016	230															100
* Human H1N1 protein sequences were downloaded from the Influenza Research Database (www.fludb.org), on October 12th, 2019. Using IRD search filter options, we searched for human H1N1 protein sequences that were similar to pdmH1N1 2009, excluded laboratory strains, removed duplicated sequences, considered sequences from all geographic locations, and considered only isolates from the 2009 (from Ap…

## Sheet: M2
Supplementary Table S3H. Frequency of amino acid substitutions at the respective positions of M2.*
Season	Amino acid position	Amino acid residues
		A	C	D	E	F	G	H	I	K	L	M	N	P	Q	R	S	T	V	Y	W
2009	10							4.87805						95.122
2009-2010	10							6.89655			1.14943			91.954
2010-2011	10										2.7027			97.2973
2011-2012	10													100
2012-2013	10										6.25			93.75
2013-2014	10													100
2014-2015	10													100
2015-2016	10							4.6875						92.1875			3.125
2009	12															100
2009-2010	12									2.29885						97.7011
2010-2011	12									5.40541						94.5946
2011-2012	12															100
2012-2013	12															100
2013-2014	12									10						90
2014-2015	12															100
2015-2016	12									3.125						95.3125	1.5625
2009	21			100
2009-2010	21			97.7273			2.27273
2010-2011	21			94.5946			5.40541
2011-2012	21			91.3043			8.69565
2012-2013	21			18.75			81.25
2013-2014	21			4.87805			78.0488												17.0732
2014-2015	21																		100
2015-2016	21	1.5625					81.25												17.1875
* Human H1N1 protein sequences were downloaded from the Influenza Research Database (www.fludb.org), on October 12th, 2019. Using IRD search filter options, we searched for human H1N1 protein sequences that were similar to pdmH1N1 2009, excluded laboratory strains, removed duplicated sequences, considered sequences from all geographic locations, and considered only isolates from the 2009 (from Ap…

## Sheet: NS1
Supplementary Table S3I. Frequency of amino acid substitutions at the respective positions of NS1.*
Season	Amino acid position	Amino acid residues
		A	C	D	E	F	G	H	I	K	L	M	N	P	Q	R	S	T	V	Y	W
2009	2			98.6486	0.675676								0.675676
2009-2010	2			98.6364	0.454545		0.909091
2010-2011	2			100
2011-2012	2			100
2012-2013	2			100
2013-2014	2			98.1481									1.85185
2014-2015	2			100
2015-2016	2			14.5161	84.9462								0.537634
2009	6											100
2009-2010	6								0.452489			99.5475
2010-2011	6								3.52941			96.4706
2011-2012	6											100
2012-2013	6											100
2013-2014	6											100
2014-2015	6											100
2015-2016	6								0.534759			94.1176						5.34759
2009	54								100
2009-2010	54								97.3094										2.69058
2010-2011	54								100
2011-2012	54								100
2012-2013	54								100
2013-2014	54								100
2014-2015	54								100
2015-2016	54								98.9305			0.534759							0.534759
2009	55				98.0519		1.2987			0.649351
2009-2010	55				98.2063		0.896861			0.896861
2010-2011	55				87.0588					2.35294					10.5882
2011-2012	55				92.3077										7.69231
2012-2013	55				96.1538					3.84615
2013-2014	55				57.4074					42.5926
2014-2015	55									100
2015-2016	55				1.06952					98.9305
2009	90										100
2009-2010	90					0.44843			0.44843		99.1031
2010-2011	90								15.4762		84.5238
2011-2012	90								69.2308		30.7692
2012-2013	90								90.3846		9.61538
2013-2014	90								100
2014-2015	90								100
2015-2016	90								99.4652		0.534759
2009	111								98.7261	0.636943		0.636943
2009-2010	111								97.3094	1.34529		0.44843						0.896861
2010-2011	111								94.186		4.65116							1.16279
2011-2012	111								92.3077			7.69231
2012-2013	111								84.3137									15.6863
2013-2014	111								90.7407			9.25926
2014-2015	111								100
2015-2016	111								97.861			0.534759						1.60428
2009	112								96.1783			3.18471						0.636943
2009-2010	112								98.6547			1.34529
2010-2011	112								97.619		2.38095
2011-2012	112								100
2012-2013	112								98.0769			1.92308
2013-2014	112								100
2014-2015	112								100
2015-2016	112								99.4652										0.534759
2009	123								41.0256										58.9744
2009-2010	123	0.896861							5.38117										93.722
2010-2011	123	2.32558							4.65116										93.0233
2011-2012	123																		100
2012-2013	123																		100
2013-2014	123								1.85185										98.1481
2014-2015	123																		100
2015-2016	123								1.06952										98.9305
2009	125				100
2009-2010	125			0.44843	97.7578		1.79372
2010-2011	125				97.6744		2.32558
2011-2012	125				100
2012-2013	125				100
2013-2014	125				100
2014-2015	125				100
2015-2016	125	0.540541		85.9459	13.5135
2009	128								100
2009-2010	128								99.1031										0.896861
2010-2011	128								100
2011-2012	128								100
2012-2013	128								100
2013-2014	128								100
2014-2015	128								100
2015-2016	128								100
2009	131									100
2009-2010	131				0.44843					99.5516
2010-2011	131									98.8372						1.16279
2011-2012	131									100
2012-2013	131				3.84615					96.1538
2013-2014	131				44.4444					55.5556
2014-2015	131				100
2015-2016	131				93.0481					6.41711						0.534759
2009	136								0.636943										99.3631
2009-2010	136								0.44843										99.5516
2010-2011	136																		100
2011-2012	136																		100
2012-2013	136																		100
2013-2014	136								3.7037										96.2963
2014-2015	136																		100
2015-2016	136								0.534759										99.4652
2009	151												0.636943					99.3631
2009-2010	151								0.44843				1.34529					98.2063
2010-2011	151																	100
2011-2012	151												7.69231					92.3077
2012-2013	151																	100
2013-2014	151																	100
2014-2015	151																	100
2015-2016	151																	100
2009	205												100
2009-2010	205												99.5475				0.452489
2010-2011	205									1.16279			97.6744				1.16279
2011-2012	205												100
2012-2013	205												13.4615				86.5385
2013-2014	205												3.7037				96.2963
2014-2015	205																100
2015-2016	205								0.537634				1.6129			0.537634	97.3118
* Human H1N1 protein sequences were downloaded from the Influenza Research Database (www.fludb.org), on October 12th, 2019. Using IRD search filter options, we searched for human H1N1 protein sequences that were similar to pdmH1N1 2009, excluded laboratory strains, removed duplicated sequences, considered sequences from all geographic locations, and considered only isolates from the 2009 (from Ap…

## Sheet: NS2
Supplementary Table S3J. Frequency of amino acid substitutions at the respective positions of NS2.*
Season	Amino acid position	Amino acid residues
		A	C	D	E	F	G	H	I	K	L	M	N	P	Q	R	S	T	V	Y	W
2009	2			97.0149	1.49254								1.49254
2009-2010	2			97.0588	1.47059		1.47059
2010-2011	2			100
2011-2012	2			100
2012-2013	2			100
2013-2014	2			92.5926									7.40741
2014-2015	2			100
2015-2016	2			18.0556	80.5556								1.38889
2009	6											100
2009-2010	6								1.44928			98.5507
2010-2011	6								5			95
2011-2012	6											100
2012-2013	6											100
2013-2014	6											100
2014-2015	6											100
2015-2016	6								1.36986			90.411						8.21918
2009	29												100
2009-2010	29												100
2010-2011	29												100
2011-2012	29												100
2012-2013	29												100
2013-2014	29												40.7407				59.2593
2014-2015	29												50				50
2015-2016	29												1.36986				98.6301
2009	34															98.6486					1.35135
2009-2010	34															100
2010-2011	34															100
2011-2012	34															100
2012-2013	34										8.33333					91.6667
2013-2014	34														51.8519	48.1481
2014-2015	34															100
2015-2016	34										1.38889				1.38889	97.2222
2009	44										1.35135						98.6486
2009-2010	44										1.40845						98.5915
2010-2011	44																100
2011-2012	44																100
2012-2013	44																100
2013-2014	44																100
2014-2015	44																100
2015-2016	44																98.6111	1.38889
2009	48																	100
2009-2010	48	1.40845																98.5915
2010-2011	48												4.7619					95.2381
2011-2012	48	50																50
2012-2013	48	100
2013-2014	48	88.8889																11.1111
2014-2015	48	75																25
2015-2016	48	94.4444															1.38889	2.77778	1.38889
2009	60												5.47945				94.5205
2009-2010	60						2.8169		1.40845								95.7746
2010-2011	60		4.7619										4.7619				90.4762
2011-2012	60																100
2012-2013	60																100
2013-2014	60												7.40741				92.5926
2014-2015	60																100
2015-2016	60												1.36986				98.6301
2009	83								1.44928			98.5507
2009-2010	83								3.07692			93.8462							3.07692
2010-2011	83											100
2011-2012	83											50						50
2012-2013	83											100
2013-2014	83											100
2014-2015	83								33.3333			66.6667
2015-2016	83								84.7222			12.5						1.38889	1.38889
* Human H1N1 protein sequences were downloaded from the Influenza Research Database (www.fludb.org), on October 12th, 2019. Using IRD search filter options, we searched for human H1N1 protein sequences that were similar to pdmH1N1 2009, excluded laboratory strains, removed duplicated sequences, considered sequences from all geographic locations, and considered only isolates from the 2009 (from Ap…
